# Supplementary material for: Comprehensive Pan-Cancer Analyses of Pyroptosis-Related Genes to Predict Survival and Immunotherapeutic Outcome
Source: Cancers (Basel). 2022 Jan 4;14(1):237. doi: 10.3390/cancers14010237 (PMC8750048; doi:10.3390/cancers14010237)
Supplement: Supplementary file 1 [file cancers-14-00237-s001.zip]

Archive with 10 entries (6 files):
- cancers-1491905-supplementary/
- cancers-1491905-supplementary/Supplementary Files/
- cancers-1491905-supplementary/Supplementary Files/Supplemental Information.pdf
- cancers-1491905-supplementary/Supplementary Files/Table S4.xlsx
- cancers-1491905-supplementary/Supplementary Files/Table S5.xlsx
- cancers-1491905-supplementary/__MACOSX/
- cancers-1491905-supplementary/__MACOSX/Supplementary Files/
- cancers-1491905-supplementary/__MACOSX/Supplementary Files/._Supplemental Information.docx
- cancers-1491905-supplementary/__MACOSX/Supplementary Files/._Table S4.xlsx
- cancers-1491905-supplementary/__MACOSX/Supplementary Files/._Table S5.xlsx
