# Supplementary material for: Comprehensive Pan-Cancer Analyses of Pyroptosis-Related Genes to Predict Survival and Immunotherapeutic Outcome
Source: Cancers (Basel). 2022 Jan 4;14(1):237. doi: 10.3390/cancers14010237 (PMC8750048; doi:10.3390/cancers14010237)
Supplement: Supplementary file 1 [file cancers-14-00237-s001.zip › cancers-1491905-supplementary/Supplementary Files/Table S4.xlsx]

## Sheet: Positive correlation
	COAD	ESCA	GBM	KIRC	LGG	LIHC	LUSC	PAAD	PCPG	READ	TGCT	THYM
ADAMDEC1	0.446949	0	0	0.65085	0	0.624984	0	0.45492	0	0	0.75109	0.558102
AMICA1	0.537536	0	0.46309	0.76735	0.463093	0.541367	0.574036	0.65177	0	0	0.803539	0
AOAH	0	0.444922	0.55711	0.680102	0.703408	0.743369	0	0.522107	0	0	0.837593	0.600789
APOBEC3H	0.48647	0	0.622827	0.733142	0.667696	0.5866	0	0.519243	0	0	0.55966	0
APOL3	0.638871	0	0.675817	0.520552	0.691096	0.467021	0.578437	0.474192	0	0	0.846527	0.424085
APOL6	0.676456	0	0.598887	0.602791	0.666673	0	0.496063	0	0	0	0.753306	0.671493
ARHGAP25	0.562906	0.43776	0.444554	0.66179	0.812868	0.807203	0.542058	0.489754	0	0	0.801929	0
B2M	0.550474	0	0.629437	0.45189	0.730775	0.541971	0.530359	0.553695	0	0	0.833624	0.624862
BTK	0.550437	0.453608	0.589647	0.736896	0.80168	0.775733	0.563091	0.639236	0	0	0.823227	0.700744
C17orf87	0.572972	0.434335	0.502724	0.704695	0.726741	0.73088	0.552043	0.47349	0	0	0.830947	0.732216
C1orf200	0	0.4139	0.44195	0.695816	0.681407	0.552465	0	0	0	0	0.69971	0
C1QA	0.580637	0	0.621577	0.775564	0.790507	0.684781	0.565669	0.581067	0.415492	0	0.830132	0.480646
C1QB	0.578482	0	0.586948	0.775524	0.793372	0.721303	0.562829	0.565929	0	0	0.832907	0.568521
C1QC	0.575113	0	0.584496	0.752097	0.800071	0.742712	0.528894	0.587642	0	0	0.83858	0.616319
C1S	0.408633	0	0.631422	0.637321	0.681027	0	0	0.649506	0	0	0	0.430339
CASP4	0	0	0.628926	0.720493	0.825916	0.441841	0	0.578761	0	0	0.755925	0
CASP5	0	0	0.501496	0.681543	0.66518	0.553082	0.513573	0	0	0	0.73996	0.669599
CASS4	0.519913	0.444479	0.472601	0.531592	0.576625	0	0.528911	0.543737	0	0	0.767058	0.507145
CCL4L2	0	0	0	0.553207	0	0.574403	0.434694	0	0	0	0.650049	0.605449
CD163	0.499182	0	0.429921	0.560257	0.585263	0.613255	0.485842	0.515751	0	0	0.437744	0.630648
CD200R1	0.512114	0	0.518265	0.678672	0.488479	0.684237	0.43492	0	0	0.417826	0.657292	0.45932
CD209	0.545864	0	0	0.435977	0	0.516857	0	0	0	0	0.527073	0
CD226	0.588871	0	0.41966	0.548609	0.690613	0.669418	0.501733	0.490901	0	0	0.798607	0
CD28	0.509984	0.43134	0	0.677223	0.485101	0.608729	0.41492	0.477476	0	0	0.747662	0
CD300LF	0.572986	0	0.547173	0.735319	0.708236	0.673077	0.594274	0.751032	0	0	0.815642	0.478005
CD40LG	0.406508	0	0.507938	0.656195	0.606469	0.680882	0.511352	0.43183	0	0	0.71979	0
CD5	0	0	0.59504	0.775581	0.590887	0.834028	0.47134	0.464192	0	0	0.74196	0
CD72	0	0	0.417552	0.791744	0.540322	0.731998	0	0.489624	0	0	0.74391	0
CD84	0.520848	0	0.44031	0.633795	0.642777	0.721421	0.450093	0.578499	0	0	0.824998	0
CD86	0.573456	0	0.648109	0.754902	0.812234	0.764252	0.529931	0.643556	0	0	0.893421	0.788772
CD96	0.653471	0	0.673079	0.776414	0.680604	0.822584	0.502691	0.552454	0	0	0.759	0
CLEC10A	0.530999	0.485853	0	0.487926	0.494783	0.601125	0.48092	0.508889	0	0	0.781263	0
CLEC4A	0.447508	0	0.572315	0.712976	0.698333	0.667086	0.479372	0.582693	0	0	0.811395	0.471736
CLECL1	0.475293	0	0.506289	0.681896	0.640894	0.671677	0.403666	0.454231	0	0.476328	0.675936	0.420545
CST7	0.439983	0	0.598242	0.714087	0.647015	0.777992	0.54127	0.525288	0	0	0.674615	0.533641
CXCR2P1	0.554103	0	0	0.630381	0	0.717718	0	0	0	0	0.772701	0.505821
CYTIP	0.474913	0	0.577449	0.599582	0.806136	0.770129	0.511885	0.603252	0	0	0.771132	0
DOCK2	0.578969	0.441586	0.496347	0.738454	0.790796	0.812181	0.533832	0.613257	0	0	0.84132	0
DOK2	0.587519	0	0.407946	0.769431	0.494986	0.778108	0.577404	0.593094	0.486619	0	0.839004	0
DOK3	0.439761	0	0.518852	0.823795	0.811113	0.707029	0.517136	0.609844	0	0	0.666178	0.486896
DPEP2	0.496566	0	0.497572	0.672984	0.642416	0.64922	0.568164	0.666895	0	0	0.749461	0
EOMES	0.510027	0	0.424329	0.718595	0.555111	0.803883	0	0.437199	0	0	0	0.78786
EPSTI1	0	0	0.558565	0.485255	0.706557	0.637154	0	0.524499	0	0	0.498388	0.467419
FAM78A	0.563923	0	0.440462	0.791666	0.711235	0.772949	0.483159	0.518936	0	0	0.71908	0
FCGR1B	0.407301	0	0.632387	0.816095	0.709646	0.660061	0.529487	0.530447	0	0	0.801179	0.614333
FCRL6	0.55981	0.401808	0.51945	0.648953	0.614911	0.684308	0.571264	0.423587	0	0	0.703079	0.425644
FERMT3	0.468361	0	0.580423	0.817664	0.823672	0.791204	0.515343	0.548188	0	0	0.854235	0
FGL2	0.545596	0.475954	0.605314	0	0.773416	0.721512	0.539302	0.446355	0	0	0.805133	0.767195
FMNL1	0.528961	0	0.545961	0.83391	0.66428	0.676756	0.462089	0.426112	0	0	0.822799	0
FPR3	0.517646	0	0.428347	0.637848	0.572998	0.677228	0.463065	0.605197	0	0	0.896811	0.765211
FUT7	0	0	0	0.727899	0	0.59003	0	0.478255	0	0	0.680809	0
GBP2	0.715676	0	0.529624	0.742917	0.754952	0	0.437012	0.604065	0.438953	0.442095	0.762238	0.778142
GBP4	0.750277	0	0.554744	0.448083	0.628755	0.708521	0.539791	0.460425	0	0	0.824285	0.862488
GIMAP2	0	0	0.645001	0.621503	0.760266	0.49361	0.529956	0.574729	0	0	0.812154	0
GIMAP4	0.565122	0	0.641307	0.501572	0.782471	0.722012	0.598433	0.454258	0	0	0.821668	0.789769
GNGT2	0.604537	0	0.585986	0.591121	0.793208	0.687834	0.54726	0.549976	0	0	0.73828	0
GNLY	0.570336	0	0	0.48394	0.492591	0.454244	0.477695	0	0	0	0.597279	0.467942
GZMB	0	0	0.614994	0.615777	0.414996	0.665801	0.426724	0	0	0	0.600782	0
GZMM	0.551042	0	0.519753	0.640085	0	0.676795	0.411431	0	0	0	0.66325	0
HAVCR2	0.551185	0	0.573277	0	0.802023	0.685595	0.529928	0.662548	0	0	0.868621	0.761397
HLA-DPA1	0.654674	0	0.625319	0.692442	0.774442	0.787391	0.557164	0.558125	0	0	0.814413	0.67355
HLA-DPB1	0.62872	0	0.624679	0.725735	0.775597	0.768422	0.551486	0.620243	0	0	0.791868	0.535275
HLA-DRA	0.655361	0	0.676818	0.67987	0.795097	0.783714	0.543433	0.645278	0	0	0.848722	0.718186
HLA-DRB1	0.566133	0	0.638444	0.606764	0.762632	0.674107	0.528185	0.551776	0	0	0.745658	0.595473
HLA-E	0.552641	0	0.650757	0.439671	0.836899	0.559803	0.532597	0.510959	0	0	0.792169	0.764973
IGSF6	0.53578	0	0	0.702112	0.695639	0.743591	0.533325	0.683759	0	0	0.785734	0.495696
IL16	0.503104	0.530128	0.555275	0.765376	0.750214	0.783101	0.536812	0.480923	0	0.447702	0.718176	0
IL18RAP	0.578046	0	0	0.572437	0.423253	0.66013	0.538683	0	0.411599	0	0.709917	0.760652
IL21R	0.542774	0	0.494236	0.770313	0	0.827583	0	0.535788	0	0	0.773383	0
IL2RA	0.547878	0	0.452939	0.58503	0.449659	0.676155	0	0.571356	0	0	0.819957	0.710551
IRF8	0	0	0.511833	0.595737	0.68554	0.417912	0.508058	0.493097	0	0	0.782532	0
ITGAL	0.597071	0	0.479792	0.790971	0.821958	0.510475	0.565981	0.593024	0	0	0.795748	0
ITGAX	0	0	0	0.723631	0.674057	0.633676	0.485124	0.730012	0	0	0.781587	0.743362
KLRB1	0.514682	0	0.63417	0.593998	0.618188	0.624316	0.521873	0.4754	0	0	0.652741	0
KLRD1	0.582613	0	0.598181	0.471395	0.523916	0.667522	0.528332	0	0	0	0.499162	0.63168
LAG3	0.645186	0	0	0.748704	0	0.647621	0	0	0	0	0.618668	0.716426
LAX1	0.512577	0.425884	0.438703	0.735	0.486012	0.710722	0	0.409591	0	0	0.647644	0
LCP1	0.548086	0	0.496489	0.772487	0.779936	0.725088	0.45734	0.507301	0	0	0.608534	0
LILRA1	0.477224	0	0.468156	0.501742	0.710429	0.591982	0.499452	0.492113	0	0	0.831456	0.588113
LILRA5	0.473878	0	0.552877	0.507742	0.469923	0.542343	0.496895	0.576872	0.504776	0	0.636962	0.545082
LILRA6	0.407795	0	0.430432	0.746556	0.616871	0.642053	0.527537	0.601834	0	0	0.818294	0.64989
LILRB1	0.554986	0	0.58331	0.768097	0.818945	0.798706	0.531306	0.542303	0	0	0.886827	0.827088
LILRB4	0.515427	0	0.474788	0.738209	0.737421	0.729353	0	0.618009	0	0	0.837454	0.641404
LOC100233209	0.471093	0	0.586782	0.808645	0.748164	0.761536	0.489428	0.537089	0	0	0.656894	0
LPXN	0	0	0.560258	0.809854	0.757345	0.695987	0.512717	0.545497	0	0	0.800891	0
LRRC25	0.529248	0	0.544274	0.566268	0.796562	0.609257	0.527883	0.628262	0.47516	0	0.880046	0.69956
LTA	0.502612	0	0	0.764185	0	0.73208	0	0	0	0	0.71751	0
LY86	0.483832	0	0.630625	0.726809	0.765711	0.644242	0.525509	0.595083	0	0	0.766897	0.456672
LY9	0.516118	0.406346	0.506015	0.767093	0.493868	0.813606	0	0.470652	0	0.422861	0.726552	0
LY96	0.484684	0	0.588556	0.653386	0.753756	0	0	0.56867	0	0	0.781675	0
LYZ	0	0	0.545485	0.62863	0.579519	0	0.514691	0.447901	0	0	0.791947	0.485344
MNDA	0.502366	0	0.62526	0.668015	0.745708	0.681734	0.566574	0.63084	0	0	0.877973	0.662257
MPEG1	0.55769	0.41312	0.40079	0.608399	0.544033	0.715675	0.546886	0.49983	0	0	0.888799	0.47832
MS4A4A	0.523673	0	0.529085	0.638437	0.661811	0.632065	0.526985	0.555295	0	0	0.68	0.440361
MS4A6A	0.563523	0	0.554322	0.727924	0.692396	0.657451	0.496376	0.594467	0	0	0.626407	0.617347
MS4A7	0.528249	0	0.547189	0.651773	0.709116	0.654416	0.571696	0.546261	0	0	0	0.488689
NCF2	0.456665	0	0.52073	0.661239	0.720577	0.520786	0.475244	0.700655	0.400602	0	0.871487	0.755079
NKG7	0.633554	0	0.655923	0.697466	0.587764	0.725232	0.555594	0.414004	0.420671	0	0.6147	0.646508
NLRC4	0.478938	0	0.498941	0.696892	0.760942	0.646937	0.557328	0.595681	0	0	0.857116	0.645696
NLRC5	0	0	0	0.608994	0.732586	0.626753	0.411292	0.538073	0	0	0.743925	0.785958
NOD2	0	0	0.581728	0.812311	0.432293	0.467156	0	0.634188	0	0	0.843209	0.900615
P2RY13	0.567478	0.405645	0.476528	0.616979	0.598799	0.675872	0.546416	0.509467	0	0	0.798678	0.483345
PARP15	0.404403	0	0.417011	0.677336	0.672127	0.496043	0.44392	0.434629	0	0	0.694532	0
PDCD1LG2	0.579406	0	0.678233	0.527753	0.807871	0.741556	0.49113	0.502666	0	0	0.897824	0
PIK3R6	0.479526	0.441344	0	0.678224	0.700215	0.526064	0.458659	0.688295	0	0	0.490499	0
PILRA	0.418409	0	0.569217	0.739046	0.752014	0.715831	0.531729	0.572147	0	0	0.852477	0.671636
PRF1	0.565689	0	0.476088	0.639268	0.541367	0.763009	0.579901	0.407355	0	0	0.618593	0
PTAFR	0.554262	0	0	0.531733	0.662984	0.614283	0	0.595348	0	0	0.795868	0.62182
RASAL3	0.547888	0	0.517861	0.765922	0.805068	0.748902	0.470196	0.5475	0	0	0.746344	0
RGS18	0.503523	0	0.589985	0.652672	0.708613	0.653154	0.532277	0.579486	0	0	0.831091	0
S1PR4	0.489427	0	0.545233	0.684549	0	0.744375	0.551416	0.514659	0.407972	0	0.699445	0
SAMD3	0	0	0	0.701604	0.446614	0.770492	0.469421	0	0	0	0	0
SAMD9L	0.715511	0	0.51366	0.555705	0.716461	0.723079	0.534532	0.61374	0	0	0.76698	0.432487
SAMSN1	0.586323	0	0.594937	0.603417	0.744866	0.777864	0.5586	0.621769	0	0	0.855169	0
SELL	0.49328	0	0.492759	0.672893	0	0.668764	0.422055	0.46754	0	0	0.684972	0
SIGLEC1	0.523054	0	0	0.711085	0.438012	0.691606	0.502592	0.593681	0	0	0.884217	0.507915
SIGLEC7	0.510098	0	0.504071	0.718251	0.658762	0.663674	0.514568	0.631862	0	0	0.860204	0.53722
SIGLEC9	0.493163	0	0.554205	0.751459	0.783371	0.651467	0.490868	0.632136	0	0	0.853035	0.520258
SIRPB2	0.463811	0	0.499449	0.687577	0.730549	0.584899	0.52864	0.659253	0	0	0.844877	0.531971
SLAMF7	0.591422	0	0.496746	0.791426	0.50097	0.867762	0	0.561584	0	0	0.774725	0.706736
SLC7A7	0	0	0.540849	0	0.796997	0.605096	0.540363	0.607807	0	0	0.466969	0.785162
SLCO2B1	0	0	0.48079	0.567411	0.719677	0	0.535328	0.530216	0	0	0.652291	0.559592
SLFN12L	0.594545	0	0.53035	0.656349	0.411744	0.732875	0.44609	0.426574	0	0	0.704253	0.467493
SNX20	0	0	0.497943	0.787659	0	0.786374	0.528452	0.649572	0	0	0.843762	0
SP140	0.609985	0	0.589174	0.84104	0.834707	0.66456	0.463785	0.559844	0	0	0.6875	0.703443
SRGN	0.547458	0	0.592619	0.524952	0.697419	0.664373	0.481544	0.537838	0	0	0.879165	0.420191
ST8SIA4	0.518171	0.436345	0.463029	0.44585	0.673957	0.669892	0	0.419575	0	0	0.451543	0
STX11	0.596577	0	0.567471	0.595268	0.685708	0.584107	0.543064	0.556592	0	0	0.853604	0.63739
TAGAP	0.554234	0.41288	0.447352	0.643375	0.427371	0.793259	0.500267	0.570166	0	0	0.758158	0
TBXAS1	0	0	0.570112	0.715707	0.789368	0.638521	0.536682	0.532515	0	0	0.811561	0
TIFAB	0.521487	0	0	0.684998	0.548582	0.715568	0	0.519093	0	0	0.79144	0
TLR4	0	0	0	0	0	0.445848	0.494202	0.473993	0	0	0.888394	0.72052
TLR8	0.560214	0	0.536377	0.62035	0.763335	0.786939	0.56249	0.596856	0	0	0.844903	0.685614
TMEM156	0.510834	0	0.415972	0.617004	0.654363	0	0	0.41845	0	0	0.662987	0
TNFAIP8L2	0.563181	0	0.627628	0.799158	0.766783	0.695449	0.555061	0.603611	0	0	0.766233	0
TNFSF13B	0.595328	0	0.574764	0.780327	0.480656	0.692063	0.484839	0.626114	0	0	0.890102	0.779337
TNFSF8	0.471342	0.422428	0.594422	0.599022	0.715577	0.634479	0.44011	0.516558	0	0	0.748721	0
TRIM22	0.623172	0	0.664192	0.582628	0.682508	0.564096	0.527167	0.661279	0	0	0.783952	0.42589
VNN2	0.538527	0	0.577448	0.588463	0.724129	0	0.431993	0.437964	0	0	0.700545	0
WDFY4	0.483304	0.456955	0.407501	0.693775	0.779184	0.753677	0.512308	0.60564	0	0	0.798377	0
WIPF1	0.463895	0.513354	0	0.677928	0.441875	0.762824	0.513108	0.59192	0	0	0.711586	0
ZNF683	0.52681	0	0.524304	0.697542	0.56021	0.62506	0	0.447796	0	0	0.537865	0
