# Supplementary material for: Comprehensive Pan-Cancer Analyses of Pyroptosis-Related Genes to Predict Survival and Immunotherapeutic Outcome
Source: Cancers (Basel). 2022 Jan 4;14(1):237. doi: 10.3390/cancers14010237 (PMC8750048; doi:10.3390/cancers14010237)
Supplement: Supplementary file 1 [file cancers-14-00237-s001.zip › cancers-1491905-supplementary/Supplementary Files/Table S5.xlsx]

## Sheet: Negative correlation
	ACC	BLCA	BRCA	CESC	KIRP	OV	SARC	SKCM	THCA	UCEC
ACAP1	-0.504969	-0.754204	-0.669559	-0.611205	-0.661383	-0.552208	-0.778973	-0.82107	-0.809389	-0.702549
ADAP2	-0.442929	-0.543204	-0.686606	-0.587335	0	-0.805546	-0.728652	-0.755366	-0.454906	0
AIM2	-0.400794	-0.622827	-0.619911	-0.455312	-0.551338	-0.546206	-0.533616	-0.700294	-0.777652	-0.474523
ALOX5AP	-0.520312	-0.676358	-0.628786	-0.58929	-0.541566	-0.752468	-0.588214	-0.704382	-0.652925	-0.44387
APBB1IP	-0.442481	-0.404991	-0.729539	-0.711216	0	-0.827385	-0.690972	-0.852738	-0.711927	-0.615347
ARHGAP30	-0.471588	-0.51066	-0.750789	-0.65614	-0.711955	-0.720819	-0.841348	-0.855305	-0.773057	-0.664678
BIN2	-0.430259	-0.73417	-0.76118	-0.618858	-0.612765	-0.814728	-0.848696	-0.895632	-0.802169	-0.712115
C17orf60	-0.414757	-0.570743	-0.63211	-0.539822	-0.650055	-0.655141	-0.675597	-0.67719	-0.600683	-0.475186
C1orf162	-0.48092	-0.67646	-0.721519	-0.63854	-0.603893	-0.711696	-0.721572	-0.770199	-0.749797	-0.562226
C3AR1	-0.453918	-0.702483	-0.752137	-0.702804	-0.567958	-0.825925	-0.725497	-0.7686	-0.686096	-0.595252
C5orf20	-0.432979	-0.599534	-0.669526	-0.569548	-0.553897	-0.543106	-0.765957	-0.775947	-0.726566	-0.552611
CCL4	-0.434371	-0.814631	-0.67326	-0.651468	-0.570265	-0.637897	-0.741934	-0.840487	-0.722433	-0.697319
CCL5	-0.439816	-0.755692	-0.678235	-0.569359	-0.664358	-0.629379	-0.82348	-0.818363	-0.81172	-0.693002
CCR1	-0.446987	-0.592972	-0.680523	-0.696653	-0.507096	-0.767343	-0.714109	-0.74805	-0.697549	-0.433841
CCR2	-0.429889	-0.611147	-0.738115	-0.631462	-0.644482	-0.625138	-0.794275	-0.866087	-0.706636	-0.602365
CCR5	-0.56139	-0.81906	-0.797888	-0.716576	-0.705648	-0.780017	-0.822038	-0.900339	-0.773046	-0.694952
CD14	-0.487847	-0.674264	-0.515436	-0.604873	-0.580867	-0.768188	-0.664149	-0.700532	-0.521109	-0.530736
CD180	-0.400575	-0.594967	-0.638709	-0.628909	-0.61461	-0.788767	-0.73341	-0.76412	-0.727246	-0.551095
CD2	-0.453037	-0.831574	-0.746858	-0.636365	-0.692031	-0.656531	-0.8258	-0.870883	-0.826099	-0.723824
CD244	-0.400075	-0.44367	-0.706561	-0.539173	-0.687703	-0.64734	-0.749815	-0.720005	-0.709442	-0.698041
CD247	-0.440627	-0.751876	-0.701362	-0.527376	-0.664592	-0.608022	-0.824815	-0.854733	-0.78893	-0.748158
CD300A	-0.419087	-0.700516	-0.614895	-0.633067	-0.646318	-0.753871	-0.669037	-0.777495	-0.704682	-0.552075
CD33	-0.423966	-0.632138	-0.721681	-0.696531	-0.637358	-0.762178	-0.701794	-0.717274	-0.681244	-0.494475
CD37	-0.425093	-0.653864	-0.738915	-0.676938	-0.595764	-0.774364	-0.786741	-0.739291	-0.785036	-0.684159
CD38	-0.493659	-0.75126	-0.642259	-0.572717	-0.664977	-0.485533	-0.776789	-0.863895	-0.602289	-0.449872
CD3D	-0.451141	-0.743338	-0.709473	-0.602867	-0.683003	-0.571616	-0.800519	-0.843046	-0.825037	-0.693796
CD3E	-0.478736	-0.819025	-0.739874	-0.642837	-0.66542	-0.636499	-0.806572	-0.813704	-0.819204	-0.758703
CD3G	-0.49604	-0.754138	-0.763948	-0.654896	-0.647363	-0.481485	-0.778338	-0.879027	-0.734716	-0.63754
CD48	-0.424954	-0.721512	-0.769385	-0.678403	-0.653813	-0.700535	-0.810052	-0.861983	-0.788785	-0.65818
CD53	-0.49312	-0.74265	-0.838321	-0.749283	-0.687185	-0.804814	-0.810444	-0.877686	-0.80778	-0.690813
CD6	-0.534857	-0.701924	-0.659373	-0.534288	-0.633628	-0.427977	-0.701525	-0.790232	-0.756512	-0.605395
CD69	-0.512071	-0.531808	-0.698944	-0.569746	-0.609376	-0.567211	-0.761338	-0.882666	-0.706179	-0.465044
CD7	-0.471622	-0.810582	-0.588281	-0.515394	-0.612385	-0.517899	-0.562642	-0.790307	-0.797631	-0.716619
CD74	-0.423029	-0.791636	-0.739192	-0.542516	-0.602871	-0.664013	-0.798402	-0.807523	-0.751661	-0.487809
CD80	-0.429193	-0.764445	-0.534837	-0.636056	-0.583536	-0.660992	-0.657395	-0.869233	-0.601376	-0.483689
CD8A	-0.489153	-0.81594	-0.701557	-0.616469	-0.655163	-0.523589	-0.729911	-0.852312	-0.689454	-0.706841
CD8B	-0.488536	-0.596011	-0.59477	0	-0.623302	0	-0.740486	-0.831968	-0.698661	-0.576062
CIITA	-0.424631	-0.771314	-0.752774	-0.527883	-0.62505	-0.674429	-0.804553	-0.820476	-0.701474	0
CLEC12A	-0.425025	0	-0.633857	-0.59503	-0.547206	-0.44223	-0.740825	-0.745782	-0.681587	-0.638778
CLEC7A	-0.505361	-0.594151	-0.584414	-0.463711	-0.601347	-0.797545	-0.736627	-0.887429	-0.701123	-0.427945
CMKLR1	-0.413528	-0.65911	-0.682953	-0.652098	-0.534897	-0.568774	-0.620373	-0.748171	-0.515389	-0.585276
CORO1A	-0.508407	-0.661872	-0.625962	-0.611652	-0.652691	-0.651555	-0.762231	-0.808995	-0.815237	-0.671941
CRTAM	-0.48807	-0.725255	-0.776191	-0.622357	-0.688085	-0.575439	-0.744198	-0.894729	-0.813339	-0.690802
CSF1R	-0.419819	-0.645202	-0.725315	-0.683288	-0.57333	-0.844954	-0.716361	-0.780974	-0.663426	-0.533271
CSF2RA	-0.406867	-0.513802	-0.690162	0	-0.58133	-0.776862	-0.733603	-0.557162	-0.764074	-0.547559
CSF2RB	-0.441346	-0.536635	-0.763708	-0.574459	-0.636273	-0.739373	-0.811183	-0.857349	-0.718829	-0.669454
CTLA4	-0.466378	-0.790149	-0.63345	-0.610561	-0.559782	-0.574379	-0.651201	-0.569172	-0.792515	-0.684816
CXCL10	-0.45984	-0.837511	-0.513896	-0.582895	-0.501615	-0.546343	-0.767213	-0.840014	-0.805402	-0.416655
CXCL9	-0.433547	-0.834397	-0.648201	-0.64443	-0.488868	-0.556513	-0.756022	-0.853008	-0.800536	-0.648734
CXCR3	-0.472132	-0.804734	-0.697032	-0.621863	-0.610907	-0.623106	-0.800214	-0.787169	-0.728741	-0.716869
CXCR6	-0.48795	-0.785239	-0.749661	-0.640651	-0.667017	-0.630516	-0.813532	-0.876279	-0.767562	-0.738509
CXorf21	-0.441269	-0.681576	-0.787864	-0.689835	-0.60786	-0.810348	-0.740705	-0.873343	-0.700936	-0.466179
CYBB	-0.412563	-0.732255	-0.800151	-0.707067	-0.579722	-0.825491	-0.748447	-0.864152	-0.715845	-0.540042
CYTH4	-0.484286	-0.730947	-0.756539	-0.683001	-0.633927	-0.830796	-0.737862	-0.830319	-0.756453	-0.644825
EVI2A	-0.426496	-0.680423	-0.78033	-0.72159	-0.655883	-0.746145	-0.596061	-0.69994	-0.807115	-0.64461
EVI2B	-0.427307	-0.732325	-0.836937	-0.723039	-0.668505	-0.794908	-0.793139	-0.866288	-0.804492	-0.639232
FASLG	-0.450955	-0.809249	-0.713445	-0.601696	-0.65871	-0.619877	-0.780334	-0.867299	-0.73351	-0.765807
FCER1G	-0.435249	-0.744035	-0.68142	-0.687363	-0.589726	-0.68179	-0.709463	-0.658244	-0.738617	-0.657592
FCGR1A	-0.439484	-0.71529	-0.54346	-0.679351	-0.574121	-0.773134	-0.669768	-0.807645	-0.683738	-0.565732
FCGR1C	-0.460003	-0.703034	-0.524658	-0.663392	-0.565867	-0.75412	-0.682792	-0.810654	-0.660905	-0.542108
FCGR2A	-0.444867	-0.691054	-0.677105	-0.660333	-0.648874	-0.788836	-0.621097	-0.519316	-0.69342	-0.618842
FCGR2B	-0.467252	-0.540034	-0.618943	-0.61556	-0.547635	-0.727456	-0.564632	-0.562541	-0.705479	-0.411477
FCGR2C	-0.469104	-0.559297	-0.626817	-0.665719	-0.557837	-0.78092	-0.59141	-0.534413	-0.655679	-0.424943
FCGR3A	-0.481578	-0.713583	-0.599894	-0.698644	-0.604204	-0.782021	-0.648692	-0.819734	-0.683209	-0.593512
FCRL3	-0.430665	-0.575271	-0.646957	-0.551404	-0.500392	-0.442993	-0.686935	-0.835167	-0.68714	-0.672693
FGD2	-0.444706	-0.646353	-0.778599	-0.549732	-0.570612	-0.72493	-0.845854	-0.853021	-0.412908	-0.515961
FPR1	-0.419784	-0.598101	-0.638229	-0.549677	-0.544628	-0.741852	-0.621979	-0.697456	-0.572623	-0.458522
FYB	-0.419582	-0.723343	-0.818833	-0.61401	-0.618989	-0.798474	-0.847466	-0.795635	-0.761731	-0.63417
GBP5	-0.457374	-0.87455	-0.691328	-0.643985	-0.703662	-0.667946	-0.791763	-0.909149	-0.820267	-0.565611
GPR171	-0.497478	-0.771051	-0.726503	-0.59187	-0.527285	-0.605826	-0.774001	-0.904097	-0.782242	-0.721601
GPR174	-0.426594	-0.692501	-0.711107	-0.626105	-0.538183	-0.585625	-0.617775	-0.839508	-0.653456	-0.555669
GPR183	-0.469624	-0.589353	-0.711982	-0.50437	-0.521729	-0.76563	-0.547396	-0.734854	-0.489382	-0.526306
GPR65	-0.430584	-0.746238	-0.774202	-0.745424	-0.665698	-0.776646	-0.818	-0.91004	-0.73565	-0.641096
GRAP2	-0.401878	-0.721193	-0.67191	-0.637084	-0.629267	-0.606946	-0.73105	-0.575923	-0.698078	-0.645683
GZMA	-0.476042	-0.858445	-0.7501	-0.509179	-0.68075	-0.614642	-0.804281	-0.880974	-0.834769	-0.776195
GZMH	-0.40671	-0.807541	-0.674185	-0.619293	-0.613083	-0.539137	-0.780718	-0.799983	-0.733136	-0.762109
GZMK	-0.451989	-0.704139	-0.715395	-0.591893	-0.622485	-0.583631	-0.799522	-0.866563	-0.794493	-0.715004
HCK	-0.422747	-0.713794	-0.662889	-0.529629	-0.615951	-0.737632	-0.779686	-0.806824	-0.729997	-0.440982
HLA-DOA	-0.411116	-0.642547	-0.773432	-0.547494	-0.632025	-0.508986	-0.69324	-0.830935	-0.759681	0
HLA-DQA1	-0.403987	-0.745929	-0.67245	-0.5339	-0.631668	-0.589326	-0.712063	-0.765514	-0.723298	-0.577249
ICOS	-0.499161	-0.799855	-0.671577	-0.602346	-0.634461	-0.590552	-0.761487	-0.839564	-0.786779	-0.67995
IFI30	-0.558891	-0.764207	-0.465118	-0.542508	-0.469464	-0.511166	-0.646062	-0.677324	-0.532453	0
IKZF1	-0.439751	-0.692823	-0.8247	-0.670092	-0.670318	-0.696036	-0.835507	-0.867445	-0.778919	-0.660814
IL10RA	-0.436327	-0.709651	-0.825252	-0.676231	-0.655354	-0.830406	-0.807453	-0.873251	-0.701005	-0.650834
IL12RB1	-0.53098	-0.85527	-0.776446	-0.67081	-0.650909	-0.764482	-0.863987	-0.810807	-0.805814	-0.662286
IL18BP	-0.406633	-0.645592	-0.642579	-0.613179	-0.578869	-0.470193	-0.768716	-0.754905	-0.648263	-0.624032
IL2RB	-0.43668	-0.796516	-0.705535	-0.605342	-0.679862	-0.700103	-0.782831	-0.82789	-0.794266	-0.725797
IL2RG	-0.417593	-0.777788	-0.73784	-0.536577	-0.702798	-0.66154	-0.840659	-0.831811	-0.849921	-0.69858
INPP5D	-0.439833	0	-0.7515	-0.54133	-0.590081	-0.70706	-0.767076	-0.836683	-0.650118	-0.613452
IRF1	-0.449685	-0.852621	-0.619836	-0.557092	-0.55616	-0.570234	-0.809565	-0.862042	-0.837128	-0.47166
ITGAM	-0.482883	-0.619438	-0.598271	-0.474204	-0.522615	-0.812339	-0.715198	-0.712658	-0.67678	-0.469661
ITGB2	-0.442879	-0.742853	-0.695714	-0.68818	-0.637109	-0.803075	-0.782252	-0.825084	-0.760818	-0.57877
ITK	-0.467551	-0.760993	-0.779464	-0.646117	-0.638527	-0.684946	-0.767431	-0.785428	-0.772432	-0.69428
KLHL6	-0.443601	-0.584258	-0.776173	-0.631183	-0.585146	-0.5782	-0.76611	-0.627538	-0.742143	0
LAIR1	-0.483562	-0.699429	-0.748621	-0.707815	-0.60455	-0.811131	-0.756547	-0.806035	-0.743968	-0.636645
LAPTM5	-0.454676	-0.661124	-0.736838	-0.679204	-0.635809	-0.814518	-0.686376	-0.831207	-0.787926	-0.612004
LAT2	-0.483598	-0.708791	-0.653773	-0.642386	-0.572276	-0.821006	-0.709713	-0.809296	-0.762016	-0.648163
LCK	-0.456616	-0.705384	-0.677788	-0.548261	-0.702731	0	-0.839079	-0.842239	-0.801706	-0.613773
LCP2	-0.446856	-0.783954	-0.846322	-0.757634	-0.702986	-0.801262	-0.858409	-0.717035	-0.744249	-0.745663
LILRB2	-0.413524	-0.742928	-0.73626	-0.691938	-0.623262	-0.759851	-0.775556	-0.851225	-0.718697	-0.661629
MSR1	-0.449628	-0.594935	-0.548785	-0.605399	-0.53156	-0.749068	-0.614387	-0.719449	-0.631933	-0.491287
MYO1G	-0.440391	-0.769872	-0.61195	-0.63668	-0.690876	-0.671199	-0.772383	-0.784213	-0.674426	-0.623255
NCF1	-0.434357	-0.718118	-0.679645	-0.61525	-0.523383	-0.740602	-0.802731	-0.789295	-0.766438	-0.576852
NCF1C	-0.429286	-0.682017	-0.634397	-0.594678	-0.600054	-0.714319	-0.776462	-0.775797	-0.711151	-0.569144
NCF4	-0.424302	-0.499485	-0.691092	-0.513356	-0.632616	-0.764282	-0.738681	-0.798655	-0.794805	-0.597995
NCKAP1L	-0.462854	-0.678092	-0.838361	-0.74696	-0.658633	-0.825857	-0.78512	-0.861876	-0.767539	-0.644156
NLRP3	-0.450522	-0.638006	-0.751714	-0.583539	-0.579192	-0.893311	-0.740738	-0.709451	-0.587971	-0.510871
P2RY10	-0.402355	-0.711124	-0.671953	-0.637402	-0.632227	-0.610567	-0.756314	-0.889577	-0.761428	-0.591366
PARVG	-0.496094	-0.683556	-0.686667	-0.625618	-0.601615	-0.592521	-0.67422	-0.808569	-0.782906	0
PIK3R5	-0.406011	-0.681031	-0.788983	-0.709819	-0.597634	-0.753588	-0.761851	-0.776599	-0.743136	-0.564196
PLCB2	-0.485992	-0.50813	-0.686308	-0.590282	-0.569557	-0.673002	-0.670896	-0.545529	-0.746958	-0.47095
PLEK	-0.461852	-0.728536	-0.823937	-0.693764	-0.676922	-0.792659	-0.742174	-0.888449	-0.766172	-0.64887
PTPN22	-0.517065	-0.79077	-0.756173	-0.57412	-0.66925	-0.775025	-0.628513	-0.920887	-0.794977	-0.684294
PTPRC	-0.420265	-0.753943	-0.837052	-0.707896	-0.646091	-0.812652	-0.820878	-0.914368	-0.760251	-0.624566
PYHIN1	-0.459734	-0.784721	-0.757509	-0.634421	-0.637721	-0.595284	-0.832166	-0.787498	-0.78478	-0.714904
RAC2	-0.440337	-0.627199	-0.634719	-0.44875	-0.617721	-0.625573	-0.683991	-0.753776	-0.798675	-0.603377
RNASE6	-0.435181	-0.654884	-0.753991	-0.643951	-0.593438	-0.770025	-0.73538	-0.774519	-0.738205	-0.537752
SASH3	-0.52205	-0.7623	-0.804022	-0.715312	-0.674978	-0.825741	-0.829633	-0.837581	-0.793879	-0.705959
SELPLG	-0.437617	-0.728593	-0.761938	-0.60027	-0.598953	-0.772585	-0.76226	-0.804383	-0.759933	-0.649918
SH2D1A	-0.475463	-0.775354	-0.754109	-0.657616	-0.653543	-0.578753	-0.797675	-0.909099	-0.807893	-0.730342
SIGLEC10	-0.426089	-0.735413	-0.719994	-0.708407	-0.579124	-0.762508	-0.638326	-0.836498	-0.713775	-0.603138
SIRPG	-0.505176	-0.738845	-0.698952	-0.629993	-0.633328	-0.602534	-0.793591	-0.828609	-0.832358	-0.689546
SIT1	-0.45928	-0.715483	-0.705945	-0.638408	-0.657898	-0.499786	-0.789252	-0.826739	-0.798602	-0.628146
SLA	-0.437598	-0.745264	-0.785901	-0.716628	-0.57231	-0.792487	-0.709557	-0.88485	-0.508576	-0.751032
SLAMF1	-0.42177	-0.732766	-0.744077	-0.613706	-0.627376	-0.593607	-0.784701	-0.763885	-0.815571	-0.696439
SLAMF6	-0.446402	-0.758743	-0.766239	-0.618735	-0.645487	-0.652767	-0.811739	-0.862242	-0.791023	-0.711214
SLAMF8	-0.404877	-0.772492	-0.676246	-0.735253	-0.619646	-0.745431	-0.757105	-0.804654	-0.785205	-0.628532
SPI1	-0.468607	-0.737541	-0.65917	-0.703555	-0.596523	-0.772679	-0.753831	-0.746551	-0.754445	-0.586587
SPN	-0.490378	-0.787719	-0.798938	-0.656744	-0.662888	-0.667315	-0.786059	-0.817889	-0.753145	-0.671817
STAB1	-0.401942	-0.514775	-0.528891	-0.603988	-0.517321	-0.781773	-0.584043	-0.60314	0	-0.545895
TBX21	-0.442342	-0.822536	-0.718338	-0.661377	-0.590066	-0.605422	-0.757071	-0.849018	-0.70345	-0.676889
TFEC	-0.463286	-0.652841	-0.766119	-0.739716	0	-0.787783	-0.776447	-0.883781	-0.724677	-0.514856
THEMIS	-0.456901	-0.745533	-0.755007	-0.595012	-0.638015	-0.619989	-0.796083	-0.906014	-0.70619	-0.664503
TIGIT	-0.468069	-0.783361	-0.691415	-0.642517	-0.6437	-0.574203	-0.784978	-0.877087	-0.813136	-0.676729
TMC8	-0.445581	-0.607093	-0.718646	-0.411294	-0.640584	-0.677131	-0.783271	-0.682392	-0.654855	-0.628534
TNFRSF1B	-0.496064	-0.578105	-0.742476	-0.587262	-0.616204	-0.704828	-0.729985	-0.811241	-0.699492	-0.551836
TRAF3IP3	-0.47779	-0.707215	-0.644483	-0.640395	-0.62812	-0.712841	-0.791762	-0.871114	-0.794037	-0.710108
TRAT1	-0.434912	-0.729573	-0.736496	-0.629166	-0.613086	-0.54261	-0.794884	-0.88349	-0.770783	-0.640127
TYROBP	-0.415004	-0.711808	-0.599421	-0.655221	-0.566774	-0.67776	-0.707733	-0.726711	-0.734056	-0.588717
VSIG4	-0.510829	-0.636869	-0.586144	-0.601099	-0.537429	-0.727126	-0.643429	-0.695149	-0.601518	-0.518676
WAS	-0.491028	-0.72325	-0.726587	-0.689928	-0.63284	-0.793993	-0.789307	-0.801666	-0.803243	-0.629293
XCL2	-0.413343	-0.500706	-0.672112	-0.436195	-0.613872	-0.530759	-0.787527	-0.811335	-0.770452	-0.564434
ZAP70	-0.506492	-0.70091	-0.643352	-0.557248	-0.609494	-0.584912	-0.769209	-0.746626	-0.783439	-0.667351
ZBP1	-0.456637	-0.778523	-0.55478	-0.530508	-0.632548	-0.551095	-0.776363	-0.830748	-0.801836	-0.520905
ZNF831	-0.405704	-0.66528	-0.74172	-0.640105	-0.580354	-0.535566	-0.720068	-0.83156	-0.708006	-0.671079
